# Supplementary material for: Performance of Rapid Antigen Tests for COVID-19 Diagnosis: A Systematic Review and Meta-Analysis
Source: Diagnostics (Basel). 2022 Jan 4;12(1):110. doi: 10.3390/diagnostics12010110 (PMC8774565; doi:10.3390/diagnostics12010110)
Supplement: Supplementary file 1 [file diagnostics-12-00110-s001.zip › Table S1.xlsx]

## Sheet: Final
			Risk of bias: High/Low/Unclear
		DOMAIN	PATIENT SELECTION	INDEX TEST	REFERENCE STANDARD	FLOW AND TIMING	PATIENT SELECTION	INDEX TEST	REFERENCE STANDARD	FLOW AND TIMING
		Description	Describe methods of patient selection: Describe included patients prior testing, presentation, intended use of index test and setting:	Describe the index test and how it was conducted and interpreted:	Describe the reference standard and how it was conducted and interpreted:	Describe the time interval and any interventions between index tests and reference standard:
			Could the selection of patients have introduced bias?	Could the conduct or interpretation of the index test have introduced bias?	Could the reference standard, its conduct, or its interpretation have introduced bias?	Could the patient flow have introduced bias?
1	Chaimayo et al., 2020		Low	Unclear	Low	Low		unclear whether index test results were interpreted with knowledge of reference test results	reference test results were interpreted without knowledge of index test results
2	Mak et al., 2020		High	Unclear	Low	Low	case–control study design	unclear whether index test results were interpreted with knowledge of reference test results	reference test results were interpreted without knowledge of index test results
3	Scohy et al., 2020		Low	Unclear	Low	Low		unclear whether index test results were interpreted with knowledge of reference test results	reference test results were interpreted without knowledge of index test results
4	Nagura-Ikeda et al., 2020		High	Unclear	Unclear	Low	case–control study design	unclear whether index test results were interpreted with knowledge of reference test results	unclear whether reference test results were interpreted with knowledge of index test results
5	Porte et al., 2020		Low	Low	Low	Low		index and reference tests was blinded from each other	reference test results were interpreted without knowledge of index test results
6	Krüttgen et al., 2021		High	Unclear	Unclear	Low	case–control study design	unclear whether index test results were interpreted with knowledge of reference test results	unclear whether reference test results were interpreted with knowledge of index test results
7	Albert et al., 2021		Low	Unclear	Unclear	Low		unclear whether index test results were interpreted with knowledge of reference test results	unclear whether reference test results were interpreted with knowledge of index test results
8	Torres et al., 2021		Low	Unclear	Unclear	Low		unclear whether index test results were interpreted with knowledge of reference test results	unclear whether reference test results were interpreted with knowledge of index test results
9	Pray et al., 2021		Low	Unclear	Unclear	Low		unclear whether index test results were interpreted with knowledge of reference test results	unclear whether reference test results were interpreted with knowledge of index test results
10	Diao et al., 2021		High	Low	Low	Low	case–control study design	index and reference tests was blinded from each other	reference test results were interpreted without knowledge of index test results
11	Lambert-Niclot et al., 2020		Unclear	Unclear	Unclear	Unclear	insufficient detail about patient inclusion/exclusion criteria	unclear whether index test results were interpreted with knowledge of reference test results	unclear whether reference test results were interpreted with knowledge of index test results	no information on whether the samples for a reference test and the index test were taken at the same time
12	Linares et al., 2020		High	Unclear	Unclear	Low	case–control study design	unclear whether index test results were interpreted with knowledge of reference test results	unclear whether reference test results were interpreted with knowledge of index test results
13	Osterman et al., 2021		Low	Unclear	Low	Low		unclear whether index test results were interpreted with knowledge of reference test results	reference test results were interpreted without knowledge of index test results
14	Aoki et al., 2021		High	Unclear	Low	High	case–control study design	unclear whether index test results were interpreted with knowledge of reference test results	reference test results were interpreted without knowledge of index test results	samples were collected from the same patients at multiple time points
15	Nalumansi et al., 2021		Low	Low	High	Low		index and reference tests was blinded from each other	reference standard results were interpreted with knowledge of the results of the index test
16	Pollock et al., 2021b		High	Unclear	Unclear	High	case–control study design	unclear whether index test results were interpreted with knowledge of reference test results	unclear whether reference test results were interpreted with knowledge of index test results	different standard references
17	Villaverde et al., 2021		High	Low	Low	Low	case–control study design	index and reference tests was blinded from each other	reference test results were interpreted without knowledge of index test results
18	Kobayashi et al., 2021		High	Unclear	Unclear	Low	case–control study design	unclear whether index test results were interpreted with knowledge of reference test results	unclear whether reference test results were interpreted with knowledge of index test results
19	Blairon et al., 2021		High	Low	Low	Low	case–control study design	index and reference tests was blinded from each other	reference test results were interpreted without knowledge of index test results
20	Dankova et al., 2021		Unclear	Unclear	Unclear	Low	insufficient detail about patient inclusion/exclusion criteria	unclear whether index test results were interpreted with knowledge of reference test results	unclear whether reference test results were interpreted with knowledge of index test results
21	Korenkov et al., 2021		Low	Unclear	Low	Low		unclear whether index test results were interpreted with knowledge of reference test results	unclear whether reference test results were interpreted with knowledge of index test results
22	Pérez-García et al., 2021		Low	Low	Low	Low	case–control study design	index and reference tests was blinded from each other	unclear whether reference test results were interpreted with knowledge of index test results
23	Caputo et al., 2021		Low	Unclear	Low	Low		unclear whether index test results were interpreted with knowledge of reference test results	unclear whether reference test results were interpreted with knowledge of index test results
24	Mayanskiy et al., 2021		Low	Unclear	Low	Low		unclear whether index test results were interpreted with knowledge of reference test results	unclear whether reference test results were interpreted with knowledge of index test results
25	Gili et al., 2021		Low	Unclear	Low	Low		unclear whether index test results were interpreted with knowledge of reference test results	unclear whether reference test results were interpreted with knowledge of index test results
26	Pickering et al., 2021		Low	Low	Low	Low	case–control study design	index and reference tests was blinded from each other	unclear whether reference test results were interpreted with knowledge of index test results
27	Hirotsu et al., 2021		Low	Low	Low	Low	case–control study design	index and reference tests was blinded from each other	unclear whether reference test results were interpreted with knowledge of index test results
28	Asai et al., 2021		Low	Unclear	Low	Low		unclear whether index test results were interpreted with knowledge of reference test results	unclear whether reference test results were interpreted with knowledge of index test results
29	Ngo Nsoga et al., 2021		Low	Low	Low	Low		index and reference tests was blinded from each other	unclear whether reference test results were interpreted with knowledge of index test results
30	Häuser et al., 2021		Low	Unclear	Low	Low		unclear whether index test results were interpreted with knowledge of reference test results	reference test results were interpreted without knowledge of index test results
31	Van Honacker et al., 2021		Low	Low	Low	Low		index and reference tests was blinded from each other	unclear whether reference test results were interpreted with knowledge of index test results
32	Takeuchi et al., 2021		Low	Unclear	Low	Low		unclear whether index test results were interpreted with knowledge of reference test results	unclear whether reference test results were interpreted with knowledge of index test results
33	Terpos et al., 2021		Low	Low	Low	Low	case–control study design	index and reference tests was blinded from each other	unclear whether reference test results were interpreted with knowledge of index test results
34	Fiedler et al., 2021		Low	Unclear	Low	Low		unclear whether index test results were interpreted with knowledge of reference test results	unclear whether reference test results were interpreted with knowledge of index test results
35	Leixner et al., 2021		Low	Unclear	Low	Low		unclear whether index test results were interpreted with knowledge of reference test results	unclear whether reference test results were interpreted with knowledge of index test results
36	Krüger et al., 2021		Low	Low	Low	Low		index and reference tests was blinded from each other	unclear whether reference test results were interpreted with knowledge of index test results
37	Mboumba Bouassa et al., 2021		Low	Unclear	Low	Low	case–control study design	unclear whether index test results were interpreted with knowledge of reference test results	unclear whether reference test results were interpreted with knowledge of index test results
38	Marco Ciotti et al., 2021		Low	Unclear	Low	Low		unclear whether index test results were interpreted with knowledge of reference test results	reference test results were interpreted without knowledge of index test results
39	E. Kolwijck et al., 2021		Low	Low	Low	Low		index and reference tests was blinded from each other	reference test results were interpreted without knowledge of index test results
40	Gian Luca Salvagno et al., 2021		Low	Unclear	Low	Unclear		unclear whether index test results were interpreted with knowledge of reference test results	reference test results were interpreted without knowledge of index test results	no information on whether the samples for a reference test and the index test were taken at the same time
41	Bianco G et al., 2021		Low	Low	Low	Low		index and reference tests was blinded from each other	reference test results were interpreted without knowledge of index test results
42	Mónica Peñaa et al., 2021		Low	Low	Low	High		index and reference tests was blinded from each other	reference test results were interpreted without knowledge of index test results	different samples
43	Koeleman et al., 2021		Low	Low	Low	High		index and reference tests was blinded from each other	reference test results were interpreted without knowledge of index test results	different samples
44	Jääskeläinen et al., 2021		Unclear	Unclear	Low	High	insufficient detail about patient inclusion/exclusion criteria	unclear whether index test results were interpreted with knowledge of reference test results	reference test results were interpreted without knowledge of index test results	different samples
45	Wagenhäuser et al., 2021		Low	Low	Low	Low		index and reference tests was blinded from each other	reference test results were interpreted without knowledge of index test results
46	Osmanodja et al., 2021		High	Unclear	Low	Unclear	case–control study design	unclear whether index test results were interpreted with knowledge of reference test results	reference test results were interpreted without knowledge of index test results	no information on whether the samples for a reference test and the index test were taken at the same time
47	Peña-Rodríguez et al., 2021		Low	Low	Low	Low		index and reference tests was blinded from each other	reference test results were interpreted without knowledge of index test results
48	Kanaujia R et al., 2021		Low	Low	Low	Low		index and reference tests was blinded from each other	reference test results were interpreted without knowledge of index test results
49	Courtellemont L et al., 2021		Low	Low	Low	Low		index and reference tests was blinded from each other	reference test results were interpreted without knowledge of index test results
50	Berger A et al., 2021		Low	Low	Low	Low		index and reference tests was blinded from each other	reference test results were interpreted without knowledge of index test results
51	Nsoga et al., 2021		Low	Low	Low	Unclear		index and reference tests was blinded from each other	reference test results were interpreted without knowledge of index test results	no information on whether the samples for a reference test and the index test were taken at the same time
52	Ristić M et al., 2021		High	Low	Low	Low	case–control study design	index and reference tests was blinded from each other	reference test results were interpreted without knowledge of index test results
53	Pérez-García et al., 2021		Low	Unclear	Low	Unclear		unclear whether index test results were interpreted with knowledge of reference test results	reference test results were interpreted without knowledge of index test results	no information on whether the samples for a reference test and the index test were taken at the same time
54	Bulilete O et al., 2021		Low	Low	Low	Low		index and reference tests was blinded from each other	reference test results were interpreted without knowledge of index test results
55	Van der Moeren N et al., 2021		Low	Unclear	Low	Unclear		unclear whether index test results were interpreted with knowledge of reference test results	reference test results were interpreted without knowledge of index test results	no information on whether the samples for a reference test and the index test were taken at the same time
56	Amendola A et al., 2021		Low	Unclear	Low	Unclear		unclear whether index test results were interpreted with knowledge of reference test results	reference test results were interpreted without knowledge of index test results	no information on whether the samples for a reference test and the index test were taken at the same time
57	Lefever et al., 2021		Low	Unclear	Low	Low		unclear whether index test results were interpreted with knowledge of reference test results	reference test results were interpreted without knowledge of index test results
58	Iglὁi et al., 2021		Low	Unclear	Low	Low		unclear whether index test results were interpreted with knowledge of reference test results	reference test results were interpreted without knowledge of index test results
59	Eleftheriou et al., 2021		Low	Unclear	Low	Low		unclear whether index test results were interpreted with knowledge of reference test results	reference test results were interpreted without knowledge of index test results
60	Kiyasu et al., 2021		Low	Unclear	Low	Low		unclear whether index test results were interpreted with knowledge of reference test results	reference test results were interpreted without knowledge of index test results
61	Ferté et al., 2021		Low	unclear	Low	Low		unclear whether index test results were interpreted with knowledge of reference test results	reference test results were interpreted without knowledge of index test results
62	Pollock et al., 2021a		Low	Unclear	Low	Low		unclear whether index test results were interpreted with knowledge of reference test results	reference test results were interpreted without knowledge of index test results
63	Pilarowski et al., 2021		Low	Unclear	Low	Low		unclear whether index test results were interpreted with knowledge of reference test results	reference test results were interpreted without knowledge of index test results
64	Jegerlehner et al., 2021		Low	Unclear	Low	Low		unclear whether index test results were interpreted with knowledge of reference test results	reference test results were interpreted without knowledge of index test results
65	Corman et al., 2021		Low	Unclear	Low	Low		unclear whether index test results were interpreted with knowledge of reference test results	reference test results were interpreted without knowledge of index test results
66	Kiro et al., 2021		Low	Unclear	Low	Low		unclear whether index test results were interpreted with knowledge of reference test results	reference test results were interpreted without knowledge of index test results
67	Nörz et al., 2021		Unclear	Unclear	Low	Low	insufficient detail about patient inclusion/exclusion criteria	unclear whether index test results were interpreted with knowledge of reference test results	reference test results were interpreted without knowledge of index test results
68	Hartard et al., 2021		Low	Unclear	Low	Low		unclear whether index test results were interpreted with knowledge of reference test results	reference test results were interpreted without knowledge of index test results
69	Carbonell‐Sahuquillo et al., 2021		Low	Unclear	Low	Low		unclear whether index test results were interpreted with knowledge of reference test results	reference test results were interpreted without knowledge of index test results
70	Jung et al., 2021		Low	Unclear	Low	Low		unclear whether index test results were interpreted with knowledge of reference test results	reference test results were interpreted without knowledge of index test results
71	Osterman et al., 2021		Low	Unclear	Low	Low		unclear whether index test results were interpreted with knowledge of reference test results	reference test results were interpreted without knowledge of index test results
72	Fernandez-Montero et al., 2021		Low	Unclear	Low	Low		unclear whether index test results were interpreted with knowledge of reference test results	reference test results were interpreted without knowledge of index test results
73	Krüger et al., 2021		Low	Unclear	Low	Low		unclear whether index test results were interpreted with knowledge of reference test results	reference test results were interpreted without knowledge of index test results
74	Baccani et al., 2021		Low	Unclear	Low	Low		unclear whether index test results were interpreted with knowledge of reference test results	reference test results were interpreted without knowledge of index test results
75	Smith et al., 2021		Low	Unclear	Low	Low		unclear whether index test results were interpreted with knowledge of reference test results	reference test results were interpreted without knowledge of index test results
76	Mueller, Kompatscher and La Guardia, 2021		Low	Unclear	Low	Low		unclear whether index test results were interpreted with knowledge of reference test results	reference test results were interpreted without knowledge of index test results
77	Gremmels et al., 2021		Low	Unclear	Low	Low		unclear whether index test results were interpreted with knowledge of reference test results	reference test results were interpreted without knowledge of index test results
78	Escrivá et al., 2021		Low	Unclear	Low	Low		unclear whether index test results were interpreted with knowledge of reference test results	reference test results were interpreted without knowledge of index test results
79	Favresse et al., 2021		Low	Unclear	Low	Low		unclear whether index test results were interpreted with knowledge of reference test results	reference test results were interpreted without knowledge of index test results
80	Cassuto et al., 2021		Low	Unclear	Low	Low		unclear whether index test results were interpreted with knowledge of reference test results	reference test results were interpreted without knowledge of index test results
81	Porte et al., 2021		Low	Unclear	Low	Low		unclear whether index test results were interpreted with knowledge of reference test results	reference test results were interpreted without knowledge of index test results
82	Strömer et al., 2020		Low	Unclear	Low	Low		unclear whether index test results were interpreted with knowledge of reference test results	reference test results were interpreted without knowledge of index test results
83	Menchinelli et al., 2021		Low	Unclear	Low	Low		unclear whether index test results were interpreted with knowledge of reference test results	reference test results were interpreted without knowledge of index test results
84	Levett et al., 2021		Low	Low	Low	Low		index and reference tests was blinded from each other	reference test results were interpreted without knowledge of index test results
85	Lindner et al., 2021		Low	Unclear	Low	Low		unclear whether index test results were interpreted with knowledge of reference test results	reference test results were interpreted without knowledge of index test results
86	Van der Moeren et al., 2021		Low	Low	Low	Low		index and reference tests was blinded from each other	reference test results were interpreted without knowledge of index test results
87	Pilarowski et al., 2020		Low	Low	Low	Low		index and reference tests was blinded from each other	reference test results were interpreted without knowledge of index test results
88	Leli et al., 2021		Low	Low	Low	Low		index and reference tests was blinded from each other	reference test results were interpreted without knowledge of index test results
89	Caruana et al., 2021		Low	Low	Low	Low		index and reference tests was blinded from each other	reference test results were interpreted without knowledge of index test results
90	Muhi et al., 2021		Low	Unclear	Low	Low		unclear whether index test results were interpreted with knowledge of reference test results	reference test results were interpreted without knowledge of index test results
91	Amer et al., 2021		Low	Unclear	Low	Low		unclear whether index test results were interpreted with knowledge of reference test results	reference test results were interpreted without knowledge of index test results
92	Schuit et al., 2021		Low	Unclear	Low	Low		unclear whether index test results were interpreted with knowledge of reference test results	reference test results were interpreted without knowledge of index test results
93	Merino et al., 2021		Low	Unclear	Low	Low		unclear whether index test results were interpreted with knowledge of reference test results	reference test results were interpreted without knowledge of index test results
94	Shah et al. 2021		Low	Low	Unclear	Low

## Sheet: Results
	Domains	Low	High	Unclear
	Flow and timing risk of bias	0.87234	0.0531915	0.0744681
	Reference standard risk of bias	0.87234	0.0106383	0.117021
	Index test risk of bias	0.319149	0	0.680851
	Patient selection risk of bias	0.829787	0.12766	0.0425532
	Domains	Low	High	Unclear
	Flow and timing risk of bias	82	5	7
	Reference standard risk of bias	82	1	11
	Index test risk of bias	30	0	64
	Patient selection risk of bias	78	12	4
